# Supplementary material for: Butyrate suppresses atherosclerotic inflammation by regulating macrophages and polarization via GPR43/HDAC-miRNAs axis in ApoE−/− mice
Source: PLoS One. 2023 Mar 8;18(3):e0282685. doi: 10.1371/journal.pone.0282685 (PMC9994734; doi:10.1371/journal.pone.0282685)
Supplement: S2 Table — (XLSX) [file pone.0282685.s003.xlsx]

## Sheet: Sheet1
		S3Table2. Primer sequences of above genes and miRNA
		Gene/MiRNA	Species	Primer	Sequences
		SP1	mouse	FORWARD	CGCACAACTTTCACAGGGTG
		SP1	mouse	REVERSE	GAGACTGTGCGGTTCTTGGA
		PPAR-γ	mouse	FORWARD	GCCAAGGTGCTCCAGAAGATGAC
		PPAR-γ	mouse	REVERSE	GGTGAAGGCTCATGTCTGTCTCTG
		HDAC1	mouse	FORWARD	GTTGCTCGCTGCTGGACTTACG
		HDAC1	mouse	REVERSE	TGTTCTGGTTGGTCATGTTGGAAGG
		HDAC2	mouse	FORWARD	TTCGAGCATCAGACAAACGGATAGC
		HDAC2	mouse	REVERSE	CATTCCTACGACCTCCTTCACCTTC
		HDAC3	mouse	FORWARD	AGGAAGCCTTCTACCTCACTGACC
		HDAC3	mouse	REVERSE	GCCACTCTCTGCTCCAACTTCATAC
		NLRP3	mouse	FORWARD	GCCGTCTACGTCTTCTTCCTTTCC
		NLRP3	mouse	REVERSE	CATCCGCAGCCAGTGAACAGAG
		NF-KB	mouse	FORWARD	AAATGGGAAACCGTATGAGCCTGTG
		NF-KB	mouse	REVERSE	GTTGTAGCCTCGTGTCTTCTGTCAG
		β-arrestin2	mouse	FORWARD	GAGGAACTCTGTGCGGCTTATCATC
		β-arrestin2	mouse	REVERSE	GAGGAAGTGGCGTGTGGTTTCAG
		GPR43	mouse	FORWARD	TGTGGTGTTCAGTTCCCTCAATGC
		GPR43	mouse	REVERSE	GGCAGGATTGCGGATCAGTAGC
		IL-6	mouse	FORWARD	CTTCTTGGGACTGATGCTGGTGAC
		IL-6	mouse	REVERSE	TCTGTTGGGAGTGGTATCCTCTGTG
		IL-10	mouse	FORWARD	GGACAACATACTGCTAACCGACTCC
		IL-10	mouse	REVERSE	TTGATTTCTGGGCCATGCTTCTCTG
		IL-1β	mouse	FORWARD	TGAAGTTGACGGACCCCAAAAGATG
		IL-1β	mouse	REVERSE	GTTGATGTGCTGCTGCGAGATTTG
		IL-17A	mouse	FORWARD	TCATCCCTCAAAGCTCAGCG
		IL-17A	mouse	REVERSE	TTCATTGCGGTGGAGAGTCC
		TNF-α	mouse	FORWARD	TTCTGTCTACTGAACTTCGGGGTGATCGGTCC
		TNF-α	mouse	REVERSE	GTATGAGATAGCAAATCGGCTGACGGTGTGGG
		IFN-γ	mouse	FORWARD	ATGAACGCTACACACTGCATC
		IFN-γ	mouse	REVERSE	5’-CCATCCTTTTGCCAGTTCCTC-3’
		miR-7a-5p	mouse	FORWARD	TGGAAGACTAGTGATTTT
				REVERSE	U6
